# Supplementary material for: ﻿A new species of the genus Serangium Blackburn (Coleoptera, Coccinellidae) from China, with description of the immature stages
Source: Zookeys. 2024 Aug 23;1210:197–206. doi: 10.3897/zookeys.1210.129040 (PMC11364932; doi:10.3897/zookeys.1210.129040)
Supplement: XML Treatment for Serangium [file zookeys.1210.129040-treatment1.xml]

<!DOCTYPE tp:taxon-treatment
  PUBLIC "-//TaxonX//DTD Taxonomic Treatment Publishing DTD v0 20100105//EN" "tax-treatment-NSO.dtd">
<tp:taxon-treatment xmlns:tp="http://www.plazi.org/taxpub"><tp:treatment-meta><kwd-group><label>Taxon classification</label><kwd>
              <named-content content-type="kingdom">Animalia</named-content>
            </kwd><kwd>
              <named-content content-type="order">Coleoptera</named-content>
            </kwd><kwd>
              <named-content content-type="family">Coccinellidae</named-content>
            </kwd></kwd-group><mixed-citation publication-type="journal"><person-group><name><surname>Huang</surname><given-names>Chu-Yang</given-names></name><name><surname>Zeng</surname><given-names>Li-Ling</given-names></name><name><surname>Fan</surname><given-names>Wu-wei</given-names></name><name><surname>Lin</surname><given-names>Ping</given-names></name><name><surname>Dong</surname><given-names>Qi-Jin</given-names></name><name><surname>Su</surname><given-names>Yu-Long</given-names></name><name><surname>Wang</surname><given-names>Xing-Min</given-names></name></person-group><article-title>﻿A new species of the genus <italic><tp:taxon-name><tp:taxon-name-part taxon-name-part-type="genus" reg="Serangium">Serangium</tp:taxon-name-part></tp:taxon-name></italic> Blackburn (<tp:taxon-name><tp:taxon-name-part taxon-name-part-type="order">Coleoptera</tp:taxon-name-part></tp:taxon-name>, <tp:taxon-name><tp:taxon-name-part taxon-name-part-type="family">Coccinellidae</tp:taxon-name-part></tp:taxon-name>) from China, with description of the immature stages</article-title><source>Zookeys</source><day>23</day><month>08</month><year>2024</year><volume>1210</volume><fpage>197</fpage><lpage>206</lpage><pub-id pub-id-type="doi">10.3897/zookeys.1210.129040</pub-id></mixed-citation></tp:treatment-meta><tp:nomenclature><label>﻿</label><tp:taxon-name>
            <object-id xmlns:xlink="http://www.w3.org/1999/xlink" content-type="arpha" xlink:type="simple">13C104C2-5631-590C-8D02-8F9DD6D44D87</object-id>
            <tp:taxon-name-part taxon-name-part-type="genus" reg="Serangium">Serangium</tp:taxon-name-part>
          </tp:taxon-name><tp:taxon-authority>Blackburn, 1889</tp:taxon-authority><tp:nomenclature-citation-list><tp:nomenclature-citation><tp:taxon-name>
                <tp:taxon-name-part taxon-name-part-type="genus" reg="Serangium">Serangium</tp:taxon-name-part>
              </tp:taxon-name><comment>Blackburn, 1889: 187, 209. Type species, monotypy: <tp:taxon-name><tp:taxon-name-part taxon-name-part-type="genus" reg="Serangium">Serangium</tp:taxon-name-part><tp:taxon-name-part taxon-name-part-type="species" reg="mysticum">mysticum</tp:taxon-name-part></tp:taxon-name> Blackburn, 1889.</comment></tp:nomenclature-citation><tp:nomenclature-citation><tp:taxon-name>
                <tp:taxon-name-part taxon-name-part-type="genus" reg="Serangium">Serangium</tp:taxon-name-part>
              </tp:taxon-name><comment>: <xref ref-type="bibr" rid="B15">Sicard 1909</xref>: 150, 151; <xref ref-type="bibr" rid="B4">Chapin 1940</xref>: 268; <xref ref-type="bibr" rid="B8">Miyatake 1961</xref>: 50; <xref ref-type="bibr" rid="B14">Sasaji 1971</xref>: 52; <xref ref-type="bibr" rid="B10">Pang and Mao 1979</xref>: 27; <xref ref-type="bibr" rid="B9">Miyatake 1994</xref>: 238; <xref ref-type="bibr" rid="B17">Ślipiński and Burckhardt 2006</xref>: 39; <xref ref-type="bibr" rid="B16">Ślipiński 2007</xref>: 53; <xref ref-type="bibr" rid="B21">Wang et al. 2011</xref>: 33.</comment></tp:nomenclature-citation><tp:nomenclature-citation><tp:taxon-name>
                <tp:taxon-name-part taxon-name-part-type="genus" reg="Semichnoodes">Semichnoodes</tp:taxon-name-part>
              </tp:taxon-name><comment>Weise, 1892: 15. Type species, monotypy: <tp:taxon-name><tp:taxon-name-part taxon-name-part-type="genus" reg="Semichnoodes">Semichnoodes</tp:taxon-name-part><tp:taxon-name-part taxon-name-part-type="species" reg="kunowi">kunowi</tp:taxon-name-part></tp:taxon-name> Weise, 1892. Synonymized by <xref ref-type="bibr" rid="B24">Weise 1908</xref>: 13.</comment></tp:nomenclature-citation><tp:nomenclature-citation><tp:taxon-name>
                <tp:taxon-name-part taxon-name-part-type="genus" reg="Catana">Catana</tp:taxon-name-part>
              </tp:taxon-name><comment>Chapin, 1940: 266. Type species, original designation, <tp:taxon-name><tp:taxon-name-part taxon-name-part-type="genus" reg="Catana">Catana</tp:taxon-name-part><tp:taxon-name-part taxon-name-part-type="species" reg="clauseni">clauseni</tp:taxon-name-part></tp:taxon-name> Chapin, 1940. Synonymized by <xref ref-type="bibr" rid="B17">Ślipiński and Burckhardt 2006</xref>: 39</comment></tp:nomenclature-citation></tp:nomenclature-citation-list></tp:nomenclature><tp:treatment-sec sec-type="diagnosis" id="SECID0EVAAE"><title>Diagnosis.</title><p>Body minute, length ranging 1.0–2.5 mm, hemispherical, with head resting closely against prosternal anterior margin at rest; dorsum glossy, bearing sparse, long, thin setae. Mandible small, triangular, with single apical tooth and reduced mola (Fig. <xref ref-type="fig" rid="F2">2g</xref>); maxillary palps geniculate, palpomeres 2 and 3 closely fitting along stipes, and terminal maxillary palpomere conical or barrel-shaped, always longer than wide (Fig. <xref ref-type="fig" rid="F2">2e</xref>). Antenna composed of nine antennomeres, antennomere 1 club-shaped and antennomere 3 moderately to strongly elongate (Fig. <xref ref-type="fig" rid="F2">2h</xref>).</p><fig id="F2" position="float" orientation="portrait"><object-id xmlns:xlink="http://www.w3.org/1999/xlink" content-type="doi" xlink:type="simple">10.3897/zookeys.1210.129040.figure2</object-id><object-id xmlns:xlink="http://www.w3.org/1999/xlink" content-type="arpha" xlink:type="simple">F02CD9D6-7E0E-5B74-B47C-6BF05EB0EECA</object-id><label>Figure 2.</label><caption><p><italic><tp:taxon-name><tp:taxon-name-part taxon-name-part-type="genus" reg="Serangium">Serangium</tp:taxon-name-part><tp:taxon-name-part taxon-name-part-type="species" reg="xinpingensis">xinpingensis</tp:taxon-name-part></tp:taxon-name></italic> sp. nov. <bold>a</bold>–<bold>c</bold> habitus photos: <bold>a</bold> dorsal view <bold>b</bold> lateral view <bold>c</bold> front view <bold>d</bold> prothorax, ventral view <bold>e</bold> maxilla, ventral view <bold>f</bold> labium, ventral view <bold>g</bold> mandible, dorsal view <bold>h</bold> antenna, dorsal view <bold>i</bold> posterior leg, ventral view. Scale bars: 0.2 mm (<bold>a–d, i</bold>); 0.1 mm (<bold>e, h</bold>); 0.05 mm (<bold>f, g</bold>).</p></caption><graphic xmlns:xlink="http://www.w3.org/1999/xlink" xlink:href="zookeys-1210-197_article-129040__-g002.jpg" position="float" orientation="portrait" xlink:type="simple" id="oo_1119432.jpg"><uri content-type="original_file" xlink:type="simple">https://binary.pensoft.net/fig/1119432</uri></graphic></fig><p>Pronotum short, strongly transverse (Fig. <xref ref-type="fig" rid="F2">2d</xref>). Scutellum large, triangular. Prosternum strongly protruding medially, forming a broad lobe partly covering mouthparts; prosternal process subtruncate apically, broad. Femora, particularly profemora, broad and flat, closely fitting into depressions on ventral surface and shielding tibiae and tarsi. Elytra smooth, strongly convex, without visible punctures; epipleura extending completely to apex with well-defined cavities accommodating tips of meso- and metafemora (Fig. <xref ref-type="fig" rid="F2">2a–c</xref>).</p><p>Abdomen with ventrites 1 and 5 notably longer than ventrites 2–4 together (Fig. <xref ref-type="fig" rid="F3">3a</xref>). Postcoxal line on abdominal ventrite 1 complete, extending to metanepisternum, without associated pits or pores (Fig. <xref ref-type="fig" rid="F3">3a</xref>).</p><fig id="F3" position="float" orientation="portrait"><object-id xmlns:xlink="http://www.w3.org/1999/xlink" content-type="doi" xlink:type="simple">10.3897/zookeys.1210.129040.figure3</object-id><object-id xmlns:xlink="http://www.w3.org/1999/xlink" content-type="arpha" xlink:type="simple">6473EC43-A776-569E-A646-DE091296CE13</object-id><label>Figure 3.</label><caption><p>Genitalia of adults of <italic><tp:taxon-name><tp:taxon-name-part taxon-name-part-type="genus" reg="Serangium">Serangium</tp:taxon-name-part><tp:taxon-name-part taxon-name-part-type="species" reg="xinpingensis">xinpingensis</tp:taxon-name-part></tp:taxon-name></italic> sp. nov. <bold>a</bold> abdomen, ventral view <bold>b</bold>–<bold>d</bold> male genitalia: <bold>b</bold> penis, lateral view <bold>c</bold> tegmen, ventral view <bold>d</bold> tegmen, lateral view <bold>e</bold>–<bold>f</bold> female ovipositor: <bold>e</bold> spermatheca <bold>f</bold> coxites, ventral view. Scale bars: 0.2 mm.</p></caption><graphic xmlns:xlink="http://www.w3.org/1999/xlink" xlink:href="zookeys-1210-197_article-129040__-g003.jpg" position="float" orientation="portrait" xlink:type="simple" id="oo_1119433.jpg"><uri content-type="original_file" xlink:type="simple">https://binary.pensoft.net/fig/1119433</uri></graphic></fig></tp:treatment-sec><ref-list><ref id="B15"><mixed-citation xmlns:xlink="http://www.w3.org/1999/xlink" xlink:type="simple"><person-group><name name-style="western"><surname>Sicard</surname><given-names>A</given-names></name></person-group> (<year>1909</year>) <article-title>Revision des Coccinellides de la faune Malgache. II. <tp:taxon-name><tp:taxon-name-part taxon-name-part-type="family">Coccinellidae</tp:taxon-name-part></tp:taxon-name> Aphidiphagae.</article-title><source>Annales de la Société Entomologique de France</source><volume>78</volume>: <fpage>63</fpage>–<lpage>165</lpage>.</mixed-citation></ref><ref id="B4"><mixed-citation xmlns:xlink="http://www.w3.org/1999/xlink" xlink:type="simple"><person-group><name name-style="western"><surname>Chapin</surname><given-names>E</given-names></name></person-group> (<year>1940</year>) <article-title>New genera and species of lady-beetles related to <italic><tp:taxon-name><tp:taxon-name-part taxon-name-part-type="genus">Serangium</tp:taxon-name-part></tp:taxon-name></italic> Blackburn (<tp:taxon-name><tp:taxon-name-part taxon-name-part-type="order">Coleoptera</tp:taxon-name-part></tp:taxon-name>: <tp:taxon-name><tp:taxon-name-part taxon-name-part-type="family">Coocinellidae</tp:taxon-name-part></tp:taxon-name>).</article-title><source>Journal of the Washington Academy of Sciences</source><volume>30</volume>: <fpage>263</fpage>–<lpage>272</lpage>.</mixed-citation></ref><ref id="B8"><mixed-citation xmlns:xlink="http://www.w3.org/1999/xlink" xlink:type="simple"><person-group><name name-style="western"><surname>Miyatake</surname><given-names>M</given-names></name></person-group> (<year>1961</year>) <article-title>The East-Asian coccinellid-beetles preserved in the Californian Academy of Sciences, tribe <tp:taxon-name><tp:taxon-name-part taxon-name-part-type="tribe">Serangiini</tp:taxon-name-part></tp:taxon-name>. Memoirs of the Ehime University, Section 6.</article-title><source>Agriculture</source><volume>6</volume>: <fpage>135</fpage>–<lpage>146</lpage>.</mixed-citation></ref><ref id="B14"><mixed-citation xmlns:xlink="http://www.w3.org/1999/xlink" xlink:type="simple"><person-group><name name-style="western"><surname>Sasaji</surname><given-names>H</given-names></name></person-group> (<year>1971</year>) <source>Fauna Japonica. <tp:taxon-name><tp:taxon-name-part taxon-name-part-type="family">Coccinellidae</tp:taxon-name-part></tp:taxon-name> (<tp:taxon-name><tp:taxon-name-part taxon-name-part-type="class">Insecta</tp:taxon-name-part></tp:taxon-name>: <tp:taxon-name><tp:taxon-name-part taxon-name-part-type="order">Coleoptera</tp:taxon-name-part></tp:taxon-name>).</source><publisher-name>Academic Press Japan</publisher-name>, <publisher-loc>Tokyo</publisher-loc>, <size units="page">345 pp</size>.</mixed-citation></ref><ref id="B10"><mixed-citation xmlns:xlink="http://www.w3.org/1999/xlink" xlink:type="simple"><person-group><name name-style="western"><surname>Pang</surname><given-names>XF</given-names></name><name name-style="western"><surname>Mao</surname><given-names>JL</given-names></name></person-group> (<year>1979</year>) <source><tp:taxon-name><tp:taxon-name-part taxon-name-part-type="order">Coleoptera</tp:taxon-name-part></tp:taxon-name>: <tp:taxon-name><tp:taxon-name-part taxon-name-part-type="family">Coccinellidae</tp:taxon-name-part></tp:taxon-name> II. Economic Entomology China, 14.</source><publisher-name>Science Press</publisher-name>, <publisher-loc>Beijing, China</publisher-loc>, <size units="page">170 pp</size>.</mixed-citation></ref><ref id="B9"><mixed-citation xmlns:xlink="http://www.w3.org/1999/xlink" xlink:type="simple"><person-group><name name-style="western"><surname>Miyatake</surname><given-names>M</given-names></name></person-group> (<year>1994</year>) <article-title>Revisional studies of Asian genera of the subfamily <tp:taxon-name><tp:taxon-name-part taxon-name-part-type="subfamily">Sticholotidinae</tp:taxon-name-part></tp:taxon-name> (<tp:taxon-name><tp:taxon-name-part taxon-name-part-type="order">Coleoptera</tp:taxon-name-part></tp:taxon-name>: <tp:taxon-name><tp:taxon-name-part taxon-name-part-type="family">Coccinellidae</tp:taxon-name-part></tp:taxon-name>). Memoirs of the College of Agriculture.</article-title><source>Ehime University</source><volume>38</volume>: <fpage>223</fpage>–<lpage>223</lpage>.</mixed-citation></ref><ref id="B17"><mixed-citation xmlns:xlink="http://www.w3.org/1999/xlink" xlink:type="simple"><person-group><name name-style="western"><surname>Ślipiński</surname><given-names>A</given-names></name><name name-style="western"><surname>Burckhardt</surname><given-names>D</given-names></name></person-group> (<year>2006</year>) <article-title>Revision of the Australian <tp:taxon-name><tp:taxon-name-part taxon-name-part-type="family">Coccinellidae</tp:taxon-name-part></tp:taxon-name> (<tp:taxon-name><tp:taxon-name-part taxon-name-part-type="order">Coleoptera</tp:taxon-name-part></tp:taxon-name>). Part 5. Tribe <tp:taxon-name><tp:taxon-name-part taxon-name-part-type="tribe">Serangiini</tp:taxon-name-part></tp:taxon-name>.</article-title><source>Annales Zoologici</source><volume>56</volume>: <fpage>37</fpage>–<lpage>58</lpage>.</mixed-citation></ref><ref id="B16"><mixed-citation xmlns:xlink="http://www.w3.org/1999/xlink" xlink:type="simple"><person-group><name name-style="western"><surname>Ślipiński</surname><given-names>A</given-names></name></person-group> (<year>2007</year>) <source>Australian ladybird beetles (<tp:taxon-name><tp:taxon-name-part taxon-name-part-type="order">Coleoptera</tp:taxon-name-part></tp:taxon-name>: <tp:taxon-name><tp:taxon-name-part taxon-name-part-type="family">Coccinellidae</tp:taxon-name-part></tp:taxon-name>): their biology and classification.</source><publisher-name>Australian Biological Resources Study</publisher-name>, <publisher-loc>Canberra</publisher-loc>, <size units="page">286 pp</size>.</mixed-citation></ref><ref id="B21"><mixed-citation xmlns:xlink="http://www.w3.org/1999/xlink" xlink:type="simple"><person-group><name name-style="western"><surname>Wang</surname><given-names>X</given-names></name><name name-style="western"><surname>Ren</surname><given-names>S</given-names></name><name name-style="western"><surname>Chen</surname><given-names>X</given-names></name></person-group> (<year>2011</year>) <article-title>A review of the genus <italic><tp:taxon-name><tp:taxon-name-part taxon-name-part-type="genus">Serangium</tp:taxon-name-part></tp:taxon-name></italic> Blackburn (<tp:taxon-name><tp:taxon-name-part taxon-name-part-type="order">Coleoptera</tp:taxon-name-part></tp:taxon-name>, <tp:taxon-name><tp:taxon-name-part taxon-name-part-type="family">Coccinellidae</tp:taxon-name-part></tp:taxon-name>) from China.</article-title><source>ZooKeys</source><volume>134</volume>: <fpage>33</fpage>–<lpage>63</lpage>. <ext-link xlink:href="10.3897/zookeys.134.1715" ext-link-type="doi" xlink:type="simple">https://doi.org/10.3897/zookeys.134.1715</ext-link></mixed-citation></ref><ref id="B24"><mixed-citation xmlns:xlink="http://www.w3.org/1999/xlink" xlink:type="simple"><person-group><name name-style="western"><surname>Weise</surname><given-names>J</given-names></name></person-group> (<year>1908</year>) Die Fauna Südwest-Australiens Ergebnisse der Hamburger südwest-australischen Forschungsreise, 1905. Herausgegeben von Prof. Dr. W. Michaelsen und Dr. R. Hartmeyer. <tp:taxon-name><tp:taxon-name-part taxon-name-part-type="family">Chrysomelidae</tp:taxon-name-part></tp:taxon-name> und <tp:taxon-name><tp:taxon-name-part taxon-name-part-type="family">Coccinellidae</tp:taxon-name-part></tp:taxon-name>. Band II. Lieferung 1. Nature 79: 13. <ext-link xlink:href="10.1038/079396d0" ext-link-type="doi" xlink:type="simple">https://doi.org/10.1038/079396d0</ext-link></mixed-citation></ref></ref-list></tp:taxon-treatment>
