# Supplementary material for: ﻿A new species of the genus Serangium Blackburn (Coleoptera, Coccinellidae) from China, with description of the immature stages
Source: Zookeys. 2024 Aug 23;1210:197–206. doi: 10.3897/zookeys.1210.129040 (PMC11364932; doi:10.3897/zookeys.1210.129040)
Supplement: XML Treatment for Serangium xinpingensis [file zookeys.1210.129040-treatment2.xml]

<!DOCTYPE tp:taxon-treatment
  PUBLIC "-//TaxonX//DTD Taxonomic Treatment Publishing DTD v0 20100105//EN" "tax-treatment-NSO.dtd">
<tp:taxon-treatment xmlns:tp="http://www.plazi.org/taxpub"><tp:treatment-meta><kwd-group><label>Taxon classification</label><kwd>
              <named-content content-type="kingdom">Animalia</named-content>
            </kwd><kwd>
              <named-content content-type="order">Coleoptera</named-content>
            </kwd><kwd>
              <named-content content-type="family">Coccinellidae</named-content>
            </kwd></kwd-group><mixed-citation publication-type="journal"><person-group><name><surname>Huang</surname><given-names>Chu-Yang</given-names></name><name><surname>Zeng</surname><given-names>Li-Ling</given-names></name><name><surname>Fan</surname><given-names>Wu-wei</given-names></name><name><surname>Lin</surname><given-names>Ping</given-names></name><name><surname>Dong</surname><given-names>Qi-Jin</given-names></name><name><surname>Su</surname><given-names>Yu-Long</given-names></name><name><surname>Wang</surname><given-names>Xing-Min</given-names></name></person-group><article-title>﻿A new species of the genus <italic><tp:taxon-name><tp:taxon-name-part taxon-name-part-type="genus" reg="Serangium">Serangium</tp:taxon-name-part></tp:taxon-name></italic> Blackburn (<tp:taxon-name><tp:taxon-name-part taxon-name-part-type="order">Coleoptera</tp:taxon-name-part></tp:taxon-name>, <tp:taxon-name><tp:taxon-name-part taxon-name-part-type="family">Coccinellidae</tp:taxon-name-part></tp:taxon-name>) from China, with description of the immature stages</article-title><source>Zookeys</source><day>23</day><month>08</month><year>2024</year><volume>1210</volume><fpage>197</fpage><lpage>206</lpage><pub-id pub-id-type="doi">10.3897/zookeys.1210.129040</pub-id></mixed-citation></tp:treatment-meta><tp:nomenclature><label>﻿</label><tp:taxon-name>
            <object-id xmlns:xlink="http://www.w3.org/1999/xlink" content-type="arpha" xlink:type="simple">FBB17FD1-A1AE-52BF-A203-167D58950EDC</object-id>
            <tp:taxon-name-part taxon-name-part-type="genus" reg="Serangium">Serangium</tp:taxon-name-part>
            <tp:taxon-name-part taxon-name-part-type="species" reg="xinpingensis">xinpingensis</tp:taxon-name-part>
            <object-id xmlns:xlink="http://www.w3.org/1999/xlink" content-type="zoobank" xlink:type="simple">https://zoobank.org/E37802CD-7FFD-40E7-96DD-1084584F0F7D</object-id>
          </tp:taxon-name><tp:taxon-authority>Huang &amp; Wang</tp:taxon-authority><tp:taxon-status xmlns:xlink="http://www.w3.org/1999/xlink" xlink:type="simple">sp. nov.</tp:taxon-status></tp:nomenclature><tp:treatment-sec sec-type="diagnosis" id="SECID0EEGAE"><title>Diagnosis.</title><p>This species can be identified by its brown body, dark-brown pronotum with sparse setae and two subparallel longitudinal rows of punctures along the lateral elytral margin, and body integument covered with long, thin setae (Fig. <xref ref-type="fig" rid="F2">2a</xref>); the penis is strongly arched (Fig. <xref ref-type="fig" rid="F3">3b</xref>).</p><p>This species is very similar to <italic><tp:taxon-name><tp:taxon-name-part taxon-name-part-type="genus" reg="Serangium">Serangium</tp:taxon-name-part><tp:taxon-name-part taxon-name-part-type="species" reg="clauseni">clauseni</tp:taxon-name-part></tp:taxon-name></italic> (Chapin, 1940) and <italic><tp:taxon-name><tp:taxon-name-part taxon-name-part-type="genus" reg="Serangium">Serangium</tp:taxon-name-part><tp:taxon-name-part taxon-name-part-type="species" reg="parcesetosum">parcesetosum</tp:taxon-name-part></tp:taxon-name></italic> Sicard, 1929, but it differs from <italic><tp:taxon-name><tp:taxon-name-part taxon-name-part-type="genus" reg="Serangium">S.</tp:taxon-name-part><tp:taxon-name-part taxon-name-part-type="species" reg="clauseni">clauseni</tp:taxon-name-part></tp:taxon-name></italic> in its more arched penis, squarer bases of parameres, and abdominal ventrite 1 with more densely incised punctures (<xref ref-type="bibr" rid="B21">Wang et al. 2011</xref>). It is distinguished from <italic><tp:taxon-name><tp:taxon-name-part taxon-name-part-type="genus" reg="Serangium">S.</tp:taxon-name-part><tp:taxon-name-part taxon-name-part-type="species" reg="parcesetosum">parcesetosum</tp:taxon-name-part></tp:taxon-name></italic> by its more sharply angular antennomere 2 and curvature of its penis (<xref ref-type="bibr" rid="B3">Booth and Polaszek 1996</xref>).</p></tp:treatment-sec><tp:treatment-sec sec-type="description" id="SECID0EIIAE"><title>Description of adult.</title><p><abbrev xmlns:xlink="http://www.w3.org/1999/xlink" xlink:title="total length, from apical margin of clypeus to apex of elytra" id="ABBRID0EOIAE" xlink:type="simple">TL</abbrev>: 2.04–2.35 mm, <abbrev xmlns:xlink="http://www.w3.org/1999/xlink" xlink:title="total width, across both elytra at widest part" id="ABBRID0ESIAE" xlink:type="simple">TW</abbrev>: 1.78–2.06 mm, <abbrev xmlns:xlink="http://www.w3.org/1999/xlink" xlink:title="total height, through the highest point of elytra to metaventrite" id="ABBRID0EWIAE" xlink:type="simple">TH</abbrev>: 1.28–1.34 mm, <abbrev xmlns:xlink="http://www.w3.org/1999/xlink" xlink:title="total length, from apical margin of clypeus to apex of elytra" id="ABBRID0E1IAE" xlink:type="simple">TL</abbrev>/<abbrev xmlns:xlink="http://www.w3.org/1999/xlink" xlink:title="total width, across both elytra at widest part" id="ABBRID0E5IAE" xlink:type="simple">TW</abbrev>: 1.14–1.15; <abbrev xmlns:xlink="http://www.w3.org/1999/xlink" xlink:title="pronotal length, from the middle of the anterior margin to the base of the pronotum" id="ABBRID0ECJAE" xlink:type="simple">PL</abbrev>/<abbrev xmlns:xlink="http://www.w3.org/1999/xlink" xlink:title="pronotal width at widest part" id="ABBRID0EGJAE" xlink:type="simple">PW</abbrev>: 2.31–3.35; <abbrev xmlns:xlink="http://www.w3.org/1999/xlink" xlink:title="elytral length, along the suture, from the apex to the base including the scutellum" id="ABBRID0EKJAE" xlink:type="simple">EL</abbrev>/EW: 1.84–1.87.</p><p>Body hemispherical; dorsum strongly convex (<abbrev xmlns:xlink="http://www.w3.org/1999/xlink" xlink:title="total height, through the highest point of elytra to metaventrite" id="ABBRID0EQJAE" xlink:type="simple">TH</abbrev>: 1.28–1.34 mm), glabrous (Figs <xref ref-type="fig" rid="F2">2a–c</xref>). Head brown or reddish-brown. Pronotum brown or reddish-brown, with black margins. Scutellum light brown. Elytra brown, slightly paler than head and pronotum, with one dark-brown band-like marking present along lateral margin; surface with sparse, shallow punctures, demonstrating one row along suture and two subparallel longitudinal rows along lateral margin (Fig. <xref ref-type="fig" rid="F2">2a, b</xref>).</p><p>Head transverse and ventrally flattened, 0.41× elytral width (<abbrev xmlns:xlink="http://www.w3.org/1999/xlink" xlink:title="head width, including eyes" id="ABBRID0E5JAE" xlink:type="simple">HW</abbrev>/EW = 2.45). Frons with long sparse setae. Eyes large and coarsely faceted, greatest interocular distance 0.36× of head width. Antenna with nine antennomeres, terminal antennomere large, and spatulately elongate (Fig. <xref ref-type="fig" rid="F2">2h</xref>).</p><p>Pronotum short and strongly transverse, 0.69× of elytral width (<abbrev xmlns:xlink="http://www.w3.org/1999/xlink" xlink:title="pronotal width at widest part" id="ABBRID0EIKAE" xlink:type="simple">PW</abbrev>/EW = 1.96), sparsely covered with long setae. Prosternum with dense setae along anterior margin; prosternal process apically rounded.</p><p><bold>Male genitalia.</bold> Penis strongly curved, arched, gradually narrowing, with blunt tip (Fig. <xref ref-type="fig" rid="F3">3b</xref>); penis capsule with one small inner process and concave on outer margin (Fig. <xref ref-type="fig" rid="F3">3b</xref>). Penis guide relatively slender and elongated, wide at base in ventral view, narrowing near distal 1/3 and having tongue-like shape; thin in lateral view, gradually tapering (Fig. <xref ref-type="fig" rid="F3">3d</xref>). Parameres asymmetrical; one extending from base to approximately 1/3 of penis guide, tapering apically, bearing few long setae; another extending from base to approximately 2/3 of penis guide, wider at base and gradually narrowing apically, with blunt tip, covered with small protuberances and setae (Fig. <xref ref-type="fig" rid="F3">3d</xref>).</p><p><bold>Female genitalia.</bold> Genital plate (coxites) subtriangular (Fig. <xref ref-type="fig" rid="F3">3f</xref>), rounded at apex, bearing sparse setae; styli rather long (Fig. <xref ref-type="fig" rid="F3">3f</xref>), with few setae. Spermatheca consisting of two parts, including one globular, with faint constriction and two small pinch-like projections, and another elongate tubular shaped, slightly tapering distally (Fig. <xref ref-type="fig" rid="F3">3e</xref>).</p></tp:treatment-sec><tp:treatment-sec sec-type="description" id="SECID0EQLAE"><title>Description of fourth instar larva.</title><p>Length 2.98 mm; width 1.34 mm. Body fusiform, bright yellow overall, dorsal surface with two longitudinal rows of pigmented spots laterally, long setae concentrated on body sides and with sparse, short setae on dorsum.</p><p>Head subovoid. Mouthparts light brown; frontal arms U-shaped, distinct. Three bulging stemmata presented on each side at antennal insertions, arranged in triangle (Fig. <xref ref-type="fig" rid="F5">5e</xref>). Antenna with two antennomeres, antennomere 2 twice as long as antennomere 1, with one long apical sensorium (ca 26.2 μm) and inconspicuous papillae (Fig. <xref ref-type="fig" rid="F5">5e</xref>). Mandibles heavily sclerotized, subtriangular, without basal tooth, but with one long seta at condyle (Fig. <xref ref-type="fig" rid="F5">5g</xref>). Maxillae subtriangular (Fig. <xref ref-type="fig" rid="F5">5i</xref>). Maxillary palp 3-segmented, palpomere 3 nearly subequal in length with palpomere 2, elongate, with sensilla at apex (Fig. <xref ref-type="fig" rid="F5">5j</xref>), mala transverse and with anterior margin rounded (Fig. <xref ref-type="fig" rid="F5">5i</xref>). Labrum nearly trapezoidal, with sparse setae on anterior margin. Labium with sparse tomentum and four long setae evenly spaced around apex (Fig. <xref ref-type="fig" rid="F5">5f</xref>). Labial palps moderately separated, 2-segmented, palpomere 2 distinctly longer than palpomere 1 (Fig. <xref ref-type="fig" rid="F5">5j</xref>).</p><p>Thorax with parallel anterior and posterior margins of each segment, strongly convex on lateral margins; laterally with pigmented spots, bearing long setae. Prothorax narrower than meso- and metathorax, meso- and metathorax almost equal in length and width. Tibiotarsus light brown, elongate, and translucent, with sparse setae; tarsal claws sickle-shaped; basal teeth subtriangular, with one long seta at base (Fig. <xref ref-type="fig" rid="F5">5h</xref>).</p><p>Abdomen 9-segmented, each segment with lateral margin strongly convex, pigmented spots, bearing setae (Fig. <xref ref-type="fig" rid="F5">5a, b</xref>).</p><p>Description of pupa. Length 2.73 mm; width 2.11 mm. Body oval, light yellow, bearing flexible setae.</p></tp:treatment-sec><tp:treatment-sec sec-type="type material" id="SECID0EENAE"><title>Type materials.</title><p><bold><italic>Holotype</italic></bold>: 1♂, China, Yunnan: Musha Township, Yuxi, <named-content xmlns:xlink="http://www.w3.org/1999/xlink" content-type="dwc:verbatimCoordinates" xlink:type="simple"><named-content content-type="geo-json" specific-use="{&#34;type&#34;:&#34;Point&#34;,&#34;coordinates&#34;:[101.778200,23.850700]}" id="NCID0ESNAE" xlink:type="simple">23.8507°N, 101.7782°E</named-content></named-content>, ca 475 m elev., 22.v.2023, Huang CY leg (<named-content xmlns:xlink="http://www.w3.org/1999/xlink" content-type="dwc:institutional_code" xlink:title="Department of Entomology of South China Agricultural University, Guangzhou, China" xlink:href="http://grbio.org/institution/south-china-agricultural-university" xlink:type="simple">SCAU</named-content>). <bold><italic>Paratypes</italic> (15)</bold>: 9♂♂6♀♀, same data as holotype (<named-content xmlns:xlink="http://www.w3.org/1999/xlink" content-type="dwc:institutional_code" xlink:title="Department of Entomology of South China Agricultural University, Guangzhou, China" xlink:href="http://grbio.org/institution/south-china-agricultural-university" xlink:type="simple">SCAU</named-content>).</p></tp:treatment-sec><tp:treatment-sec sec-type="distribution" id="SECID0EFOAE"><title>Distribution.</title><p>China (Yunnan).</p></tp:treatment-sec><tp:treatment-sec sec-type="etymology" id="SECID0EKOAE"><title>Etymology.</title><p>The species epithet “<italic>xinpingensis</italic>” refers to the Xinping County where the type series was collected.</p></tp:treatment-sec><tp:treatment-sec sec-type="remarks" id="SECID0E1OAE"><title>Remarks.</title><p>This is the first time that individual variation in appearance was found in <italic><tp:taxon-name><tp:taxon-name-part taxon-name-part-type="genus" reg="Serangium">Serangium</tp:taxon-name-part></tp:taxon-name></italic>. Based on our examination of 16 specimens, the male genitalia are highly uniform. The species displays distinct intraspecific variations in the coloration of adults. The head and pronotum coloration frequently subuniform, while the elytra along suture and outer margins may vary from brown to blackish-brown among individuals (Fig. <xref ref-type="fig" rid="F4">4</xref>).</p><fig id="F4" position="float" orientation="portrait"><object-id xmlns:xlink="http://www.w3.org/1999/xlink" content-type="doi" xlink:type="simple">10.3897/zookeys.1210.129040.figure4</object-id><object-id xmlns:xlink="http://www.w3.org/1999/xlink" content-type="arpha" xlink:type="simple">2D6B73A2-A167-5F5D-B350-FBF0C1694949</object-id><label>Figure 4.</label><caption><p>Habitus of adults of <italic><tp:taxon-name><tp:taxon-name-part taxon-name-part-type="genus" reg="Serangium">Serangium</tp:taxon-name-part><tp:taxon-name-part taxon-name-part-type="species" reg="xinpingensis">xinpingensis</tp:taxon-name-part></tp:taxon-name></italic> sp. nov., lateral view, showing intraspecific variations of the band-like marking along the outer margin of elytron. Scale bar: 0.2 mm.</p></caption><graphic xmlns:xlink="http://www.w3.org/1999/xlink" xlink:href="zookeys-1210-197_article-129040__-g004.jpg" position="float" orientation="portrait" xlink:type="simple" id="oo_1119434.jpg"><uri content-type="original_file" xlink:type="simple">https://binary.pensoft.net/fig/1119434</uri></graphic></fig><fig id="F5" position="float" orientation="portrait"><object-id xmlns:xlink="http://www.w3.org/1999/xlink" content-type="doi" xlink:type="simple">10.3897/zookeys.1210.129040.figures5</object-id><object-id xmlns:xlink="http://www.w3.org/1999/xlink" content-type="arpha" xlink:type="simple">B5B8C79C-80E6-57AD-9E02-09A7832E5379</object-id><label>Figures 5.</label><caption><p>The fourth instar larva and pupa of <italic><tp:taxon-name><tp:taxon-name-part taxon-name-part-type="genus" reg="Serangium">Serangium</tp:taxon-name-part><tp:taxon-name-part taxon-name-part-type="species" reg="xinpingensis">xinpingensis</tp:taxon-name-part></tp:taxon-name></italic> sp. nov. <bold>a</bold> fourth instar larva, dorsal view <bold>b</bold> fourth instar larva, lateral view <bold>c</bold> pupa, dorsal view <bold>d</bold>–<bold>j</bold> larval structures: <bold>d</bold> head capsule, dorsal view <bold>e</bold> antenna, dorsal view <bold>f</bold> labrum. dorsal view <bold>g</bold> mandible, dorsal view <bold>h</bold> tibiotarsus and claw. dorsal view <bold>i</bold> maxillary mala, ventral view <bold>j</bold> mouthparts, ventral view. Scale bars: 1 mm (<bold>a–c</bold>); 0.05 mm (<bold>d–f, h–j</bold>); 0.025 mm (<bold>g</bold>).</p></caption><graphic xmlns:xlink="http://www.w3.org/1999/xlink" xlink:href="zookeys-1210-197_article-129040__-g005.jpg" position="float" orientation="portrait" xlink:type="simple" id="oo_1119435.jpg"><uri content-type="original_file" xlink:type="simple">https://binary.pensoft.net/fig/1119435</uri></graphic></fig><p>Larvae of the subfamily <tp:taxon-name><tp:taxon-name-part taxon-name-part-type="subfamily">Microweiseinae</tp:taxon-name-part></tp:taxon-name> have been given little attention, and only two species have been recorded so far, namely <italic><tp:taxon-name><tp:taxon-name-part taxon-name-part-type="genus" reg="Scymnomorphus">Scymnomorphus</tp:taxon-name-part><tp:taxon-name-part taxon-name-part-type="species" reg="japonicus">japonicus</tp:taxon-name-part></tp:taxon-name></italic> (Kamiya, 1960) and <italic><tp:taxon-name><tp:taxon-name-part taxon-name-part-type="genus" reg="Serangium">Serangium</tp:taxon-name-part><tp:taxon-name-part taxon-name-part-type="species" reg="japonicus">japonicus</tp:taxon-name-part></tp:taxon-name></italic> Chapin, 1940, belonging to the tribes <tp:taxon-name><tp:taxon-name-part taxon-name-part-type="tribe">Microweiseini</tp:taxon-name-part></tp:taxon-name> and <tp:taxon-name><tp:taxon-name-part taxon-name-part-type="tribe">Serangiini</tp:taxon-name-part></tp:taxon-name>, respectively. The larva of <italic><tp:taxon-name><tp:taxon-name-part taxon-name-part-type="genus" reg="Scymnomorphus">Scymnomorphus</tp:taxon-name-part><tp:taxon-name-part taxon-name-part-type="species" reg="japonicus">japonicus</tp:taxon-name-part></tp:taxon-name></italic> was described by <xref ref-type="bibr" rid="B7">Kamiya (1965)</xref> and <xref ref-type="bibr" rid="B13">Sasaji (1968)</xref>, although it was originally described under the name <italic><tp:taxon-name><tp:taxon-name-part taxon-name-part-type="genus" reg="Sukunahikona">Sukunahikona</tp:taxon-name-part><tp:taxon-name-part taxon-name-part-type="species" reg="japonicus">japonicus</tp:taxon-name-part></tp:taxon-name></italic> Kamiya, 1960. The known larvae of the two tribes <tp:taxon-name><tp:taxon-name-part taxon-name-part-type="tribe">Serangiini</tp:taxon-name-part></tp:taxon-name> and <tp:taxon-name><tp:taxon-name-part taxon-name-part-type="tribe">Microweiseini</tp:taxon-name-part></tp:taxon-name> are very similar, but they differ greatly in the antennomere 2, which is much shorter in the tribe <tp:taxon-name><tp:taxon-name-part taxon-name-part-type="tribe">Microweiseini</tp:taxon-name-part></tp:taxon-name> than <tp:taxon-name><tp:taxon-name-part taxon-name-part-type="tribe">Serangiini</tp:taxon-name-part></tp:taxon-name> (<xref ref-type="bibr" rid="B7">Kamiya 1965</xref>). Within the tribe <tp:taxon-name><tp:taxon-name-part taxon-name-part-type="tribe">Serangiini</tp:taxon-name-part></tp:taxon-name>, the larva of the new species can be distinguished from <italic><tp:taxon-name><tp:taxon-name-part taxon-name-part-type="genus" reg="Scymnomorphus">S.</tp:taxon-name-part><tp:taxon-name-part taxon-name-part-type="species" reg="japonicus">japonicus</tp:taxon-name-part></tp:taxon-name></italic> by its distinct U-shaped frontal arms. In <italic><tp:taxon-name><tp:taxon-name-part taxon-name-part-type="genus" reg="Scymnomorphus">S.</tp:taxon-name-part><tp:taxon-name-part taxon-name-part-type="species" reg="japonicus">japonicus</tp:taxon-name-part></tp:taxon-name></italic>, the frontal arms are invisible (Jiaming Zhuang pers. obs.)</p></tp:treatment-sec><tp:treatment-sec><!--Section generated to contain objects referenced in tp:taxon-treatment.--><fig id="F2" position="float" orientation="portrait"><object-id xmlns:xlink="http://www.w3.org/1999/xlink" content-type="doi" xlink:type="simple">10.3897/zookeys.1210.129040.figure2</object-id><object-id xmlns:xlink="http://www.w3.org/1999/xlink" content-type="arpha" xlink:type="simple">F02CD9D6-7E0E-5B74-B47C-6BF05EB0EECA</object-id><label>Figure 2.</label><caption><p><italic><tp:taxon-name><tp:taxon-name-part taxon-name-part-type="genus" reg="Serangium">Serangium</tp:taxon-name-part><tp:taxon-name-part taxon-name-part-type="species" reg="xinpingensis">xinpingensis</tp:taxon-name-part></tp:taxon-name></italic> sp. nov. <bold>a</bold>–<bold>c</bold> habitus photos: <bold>a</bold> dorsal view <bold>b</bold> lateral view <bold>c</bold> front view <bold>d</bold> prothorax, ventral view <bold>e</bold> maxilla, ventral view <bold>f</bold> labium, ventral view <bold>g</bold> mandible, dorsal view <bold>h</bold> antenna, dorsal view <bold>i</bold> posterior leg, ventral view. Scale bars: 0.2 mm (<bold>a–d, i</bold>); 0.1 mm (<bold>e, h</bold>); 0.05 mm (<bold>f, g</bold>).</p></caption><graphic xmlns:xlink="http://www.w3.org/1999/xlink" xlink:href="zookeys-1210-197_article-129040__-g002.jpg" position="float" orientation="portrait" xlink:type="simple" id="oo_1119432.jpg"><uri content-type="original_file" xlink:type="simple">https://binary.pensoft.net/fig/1119432</uri></graphic></fig><fig id="F3" position="float" orientation="portrait"><object-id xmlns:xlink="http://www.w3.org/1999/xlink" content-type="doi" xlink:type="simple">10.3897/zookeys.1210.129040.figure3</object-id><object-id xmlns:xlink="http://www.w3.org/1999/xlink" content-type="arpha" xlink:type="simple">6473EC43-A776-569E-A646-DE091296CE13</object-id><label>Figure 3.</label><caption><p>Genitalia of adults of <italic><tp:taxon-name><tp:taxon-name-part taxon-name-part-type="genus" reg="Serangium">Serangium</tp:taxon-name-part><tp:taxon-name-part taxon-name-part-type="species" reg="xinpingensis">xinpingensis</tp:taxon-name-part></tp:taxon-name></italic> sp. nov. <bold>a</bold> abdomen, ventral view <bold>b</bold>–<bold>d</bold> male genitalia: <bold>b</bold> penis, lateral view <bold>c</bold> tegmen, ventral view <bold>d</bold> tegmen, lateral view <bold>e</bold>–<bold>f</bold> female ovipositor: <bold>e</bold> spermatheca <bold>f</bold> coxites, ventral view. Scale bars: 0.2 mm.</p></caption><graphic xmlns:xlink="http://www.w3.org/1999/xlink" xlink:href="zookeys-1210-197_article-129040__-g003.jpg" position="float" orientation="portrait" xlink:type="simple" id="oo_1119433.jpg"><uri content-type="original_file" xlink:type="simple">https://binary.pensoft.net/fig/1119433</uri></graphic></fig></tp:treatment-sec><ref-list><ref id="B21"><mixed-citation xmlns:xlink="http://www.w3.org/1999/xlink" xlink:type="simple"><person-group><name name-style="western"><surname>Wang</surname><given-names>X</given-names></name><name name-style="western"><surname>Ren</surname><given-names>S</given-names></name><name name-style="western"><surname>Chen</surname><given-names>X</given-names></name></person-group> (<year>2011</year>) <article-title>A review of the genus <italic><tp:taxon-name><tp:taxon-name-part taxon-name-part-type="genus">Serangium</tp:taxon-name-part></tp:taxon-name></italic> Blackburn (<tp:taxon-name><tp:taxon-name-part taxon-name-part-type="order">Coleoptera</tp:taxon-name-part></tp:taxon-name>, <tp:taxon-name><tp:taxon-name-part taxon-name-part-type="family">Coccinellidae</tp:taxon-name-part></tp:taxon-name>) from China.</article-title><source>ZooKeys</source><volume>134</volume>: <fpage>33</fpage>–<lpage>63</lpage>. <ext-link xlink:href="10.3897/zookeys.134.1715" ext-link-type="doi" xlink:type="simple">https://doi.org/10.3897/zookeys.134.1715</ext-link></mixed-citation></ref><ref id="B3"><mixed-citation xmlns:xlink="http://www.w3.org/1999/xlink" xlink:type="simple"><person-group><name name-style="western"><surname>Booth</surname><given-names>RG</given-names></name><name name-style="western"><surname>Polaszek</surname><given-names>A</given-names></name></person-group> (<year>1996</year>) <article-title>The identities of ladybird beetle predators used for whitefly control, with note on some whitefly parasitoids, in Europe.</article-title> In: Brighton Crop Protection Conference: Pests &amp; Diseases–1996  (<role>Ed.</role>) <issue-title>Volume 1: Proceedings of an International Conference, Brighton, UK, 18–21 November 1996.</issue-title><source>British Crop Protection Council, Farnham</source>, <fpage>69</fpage>–<lpage>74</lpage>.</mixed-citation></ref><ref id="B7"><mixed-citation xmlns:xlink="http://www.w3.org/1999/xlink" xlink:type="simple"><person-group><name name-style="western"><surname>Kamiya</surname><given-names>H</given-names></name></person-group> (<year>1965</year>) Comparative morphology of larvae of the Japanese <tp:taxon-name><tp:taxon-name-part taxon-name-part-type="family">Coccinellidae</tp:taxon-name-part></tp:taxon-name>, with special reference to the tribal phylongeny of family (<tp:taxon-name><tp:taxon-name-part taxon-name-part-type="order">Coleoptera</tp:taxon-name-part></tp:taxon-name>). The Memoirs of the Faculty of Liberal Arts. Fukui University.</mixed-citation></ref><ref id="B13"><mixed-citation xmlns:xlink="http://www.w3.org/1999/xlink" xlink:type="simple"><person-group><name name-style="western"><surname>Sasaji</surname><given-names>H</given-names></name></person-group> (<year>1968</year>) <article-title>Descriptions of the coccinellid larvae of Japan and the Ryukyus (<tp:taxon-name><tp:taxon-name-part taxon-name-part-type="order">Coleoptera</tp:taxon-name-part></tp:taxon-name>). The memoirs of the Faculty of Education, Fukui University Series II.</article-title><source>Nature and Science</source><volume>18</volume>: <fpage>93</fpage>–<lpage>135</lpage>.</mixed-citation></ref></ref-list></tp:taxon-treatment>
